# Supplementary material for: Identifying Evidence-Based Strategies in a Digital Mental Health Intervention for Depression: Qualitative Content Analysis
Source: J Med Internet Res. 2026 Apr 16;28:e84030. doi: 10.2196/84030 (PMC13086263; doi:10.2196/84030)
Supplement: Multimedia Appendix 1 [file jmir-v28-e84030-s001.xlsx]

## Sheet: CBT Intervention Overall
Multimedia Appendix Table 1: Cognitive behavioral strategy (CBT) definitions and examples of implementation in the Mindset intervention. Examples demonstrate how each strategy was presented to users in the app.
CBT Treatment Element/Module	Module 1 - Exploring how we think	Module 2 - Activities and mood	Module 3 - Goals and scheduling	Module 4 - Establishing a rhythm	Module 5 - Keeping Momentum	Module 6 - Planning around	Module 7 - Examining core beliefs	Module 8 - Preparing for the future	Total Frequency	Percentage of Intervention Pages	Average (Across modules where present)	Standard Deviation (Across Modules)	Coding Definition
Psychoeducation	76	15	22	16	6	5	14	10	164	50.4615	20.5	23.1023	Provision of information about mental health symptoms or the treatment process (e.g., session frequency/content) to increase the likelihood that users will be prepared for and participate in treatment.
Skill building	45	10	7	8	8	8	15	9	110	33.8462	13.75	12.8702	Imagined and actual rehearsal of a therapeutic skill to build/reinforce competence in a skill.
Cognitive restructuring	38	0	0	0	0	0	8	0	46	14.1538	23	21.2132	Techniques that modify interpretation of events by examining thoughts and generating alternative counter-statements, sometimes paired with exercises that test the validity of the original versus alternative thoughts through using relevant information.
Activity scheduling	0	0	7	7	7	7	7	7	42	12.9231	7	0	Identifying activities that the individual finds pleasant or mood-elevating, and subsequently scheduling some of those activities, with the goal of promoting or maintaining involvement in satisfying and enriching experiences.
Self-monitoring	15	10	0	1	1	0	5	7	39	12	5.57143	13.8254	Monitoring one's thoughts, behaviors, physical sensations, and/or emotions.
Homework assignment	3	5	4	4	4	4	4	4	32	9.84615	4	0.534522	Structured tasks for users to complete outside the app/session to improve treatment adherence and consolidate learning.
Expressing self-kindness	0	0	3	3	3	3	9	4	25	7.69231	4.16667	2.40139	Encouraging and guiding individuals to be kind to themselves, often through considering good personal qualities and evidence of their strengths, or by encouraging self-forgiveness or acceptance for perceived flaws and mistakes.
Problem solving	0	0	5	3	3	3	3	4	21	6.46154	2.625	0.83666	Identifying problems and developing solutions to manage life challenges and stressors.
Identification of values	0	0	6	1	1	1	2	1	12	3.69231	1.5	1.92725	Identifying values, or the things that are most important to a person (e.g., kindness, family, learning), usually also involves considering ways in which a person can better live up to their values.
Stimulus control	8	0	0	1	1	1	0	0	11	3.38462	2.75	3.5	Managing stimuli to promote behavior change, such as removing triggers from the environment.
Labeling emotions	10	0	0	0	0	0	0	0	10	3.07692	10	0	Guidance or activities to help individuals identify emotional states, sometimes includes a prompt to consider why they are feeling that way in order to identify triggers.
Modeling	6	0	0	0	0	0	0	0	6	1.84615	6	0	Demonstration of a desired behavior to promote imitation and performance of that behavior
Relapse prevention	0	0	0	0	0	0	0	5	5	1.53846	5	0	Strategies designed to help individuals anticipate, identify, and manage high-risk situations that may lead to setbacks in progress (e.g., identifying warning signs, developing coping strategies, creating action plans).
Mindfulness	0	0	0	1	1	1	0	0	3	0.923077	1	0	Activities to help build non-judgmental, present-focused awareness.
Guided imagery	0	0	0	0	0	1	0	0	1	0.307692	1	0	Visualizing images (e.g., beach, ocean) or situations (e.g., giving a good presentation) to promote relaxation, increase self-awareness, or mentally rehearse adaptive behaviors.
Treatment goal setting	1	0	0	0	0	0	0	0	1	0.307692	0.125	0.353553	Establishing long-term goals (usually at the beginning of treatment).
Total times applied per module	202	40	54	45	35	34	67	51	528		66	56.0204

## Sheet: BCTs Intervention Overall
Table 3 Behavior change technique (BCT) definitions, organized by BCT category, and examples of implementation in Mindset intervention. Shows the 13 BCT categories identified through page-level content coding of the Mindset smartphone CBT program for depression. Examples demonstrate how each technique was presented to users to support skill enactment.
BCTTv1 #	Behavior Change Technique	Module 1 - Exploring how we think	Module 2 - Activities and mood	Module 3 - Goals and scheduling	Module 4 - Establishing a rhythm	Module 5 - Keeping Momentum	Module 6 - Planning around	Module 7 - Examining core beliefs	Module 8 - Preparing for the future	Total Frequency	Percentage of Intervention Pages	BCT Average (Across Modules)	BCT Standard Deviation (Across Modules)	Coding Definition
1	Goals and planning	2	0	14	12	12	12	17	18	87	26.7692	10.875	6.11223	Setting and reinforcing behavior-related goals
1.1	Goal setting (behavior)	0	0	5	3	3	3	3	4	21	6.46154	2.625	1.76777	Set/agree on a goal defined for behavior to be achieved
1.2	Problem solving	1	0	3	3	3	3	3	4	20	6.15385	2.5	1.30931	Analyze/prompt to analyze factors influencing the behavior and generate/select strategies to overcome barriers and/or increase facilitators
1.4	Action planning	0	0	3	3	3	3	3	6	21	6.46154	2.625	1.92261	Prompt planning of the behavior
1.6	Discrepancy between current behavior and goal	0	0	0	0	0	0	5	1	6	1.84615	0.75	1.75255	Draw attention to discrepancies between current behavior and previously set outcome goals, behavioral goals or action plans
1.9	Commitment	1	0	3	3	3	3	3	3	19	5.84615	2.375	1.18773	Ask the person to affirm/reaffirm statements indicating commitment to change the behavior
2	Feedback and monitoring	43	21	7	4	5	4	14	15	113	34.7692	14.125	12.3535	Tracking progress through self-monitoring, observation, or devices, with optional feedback
2.2	Feedback on behavior	28	6	1	0	1	1	4	4	45	13.8462	5.625	9.27266	Monitor and provide informative/evaluative feedback on performance of the behavior
2.3	Self-monitoring of behavior/thought	15	10	3	4	4	3	9	7	55	16.9231	6.875	4.25735	Establish method to monitor/record their behavior(s) as part of a behavior change strategy
2.4	Self-monitoring of outcome(s) of behavior	0	4	1	0	0	0	0	2	7	2.15385	0.875	1.45774	Establish method to monitor/record the outcome(s) of their behavior as part of a behavior change strategy
2.5	Monitoring of behavior by others without feedback	0	1	1	0	0	0	0	0	2	0.615385	0.25	0.46291	Observe or record behavior with the person’s knowledge as part of a behavior change strategy
2.7	Feedback on outcome(s) of behavior	0	0	1	0	0	0	1	2	4	1.23077	0.5	0.755929	Monitor and provide feedback on the outcome of performance of the behavior
3	Social support	5	1	0	0	0	0	0	0	6	1.84615	0.75	1.63936	Providing practical, emotional, or general support
3.1	Social support (unspecified)	0	1	0	0	0	0	0	0	1	0.307692	0.125	0.353553	Advise on, arrange/provide support or noncontingent praise/reward for performance of the behavior
3.2	Social support (practical)	4	0	0	0	0	0	0	0	4	1.23077	0.5	1.41421	Advise on, arrange, or provide practical help for performance of the behavior
3.3	Social support (emotional)	1	0	0	0	0	0	0	0	1	0.307692	0.125	0.353553	Advise on, arrange, or provide emotional social support for performance of the behavior
4	Shaping knowledge	80	20	26	20	13	12	20	14	205	63.0769	25.625	22.4623	guiding correct behavior, identifying antecedents, and exploring causes of undesired behavior
4.1	Instruction on how to perform a behavior	32	18	23	15	12	11	18	11	140	43.0769	17.5	7.19126	Advise or agree on how to perform the behavior
4.2	Information about antecedents	48	2	3	5	1	1	2	3	65	20	8.125	16.1638	Provide information about antecedents (e.g. social/ environmental situations and events, emotions, cognitions) that reliably predict behavior
5	Natural consequences	32	7	8	1	3	0	0	0	51	15.6923	6.375	10.8356	providing information on health, social, or emotional impacts of undesired behavior
5.1	Information about health consequences	5	0	0	0	0	0	0	0	5	1.53846	0.625	1.76777	Provide information (e.g. written, verbal, visual) about health consequences of performing the behavior
5.3	Information about social and environmental consequences	7	0	3	0	1	0	0	0	11	3.38462	1.375	2.50357	Provide information (e.g. written, verbal, visual) about social/environmental consequences of performing the behavior
5.6	Information about emotional consequences	20	7	5	1	2	0	0	0	35	10.7692	4.375	6.82302	Provide information (e.g. written, verbal, visual) about emotional consequences of performing the behavior
6	Comparison of behavior	18	2	11	3	4	4	10	6	58	17.8462	7.25	5.41822	Modeling correct behavior and using feedback from others
6.1	Demonstration of the behavior	17	2	11	3	4	4	8	6	55	16.9231	6.875	5.02671	Provide an observable sample of the behavior, directly or indirectly (e.g. via film, pictures to aspire to/ imitate)
6.2	Social comparison	1	0	0	0	0	0	2	0	3	0.923077	0.375	0.744024	Draw attention to others’ performance of behavior to allow comparison with the person’s own performance
7	Associations	19	8	8	5	3	3	1	4	51	15.6923	6.375	5.65528	Using prompts or cues to support desired behavior and reduce undesired behavior
7.1	Prompts/cues	19	8	8	5	3	3	1	4	51	15.6923	6.375	5.65528	Introduce/define environmental or social stimulus to prompt or cue the behavior
8	Repetition and substitution	51	14	9	12	12	11	18	11	138	42.4615	17.25	13.895	Practicing desired behavior to replace undesired behavior
8.1	Behavioral practice/rehearsal	45	10	7	8	8	8	15	9	110	33.8462	13.75	12.8702	Prompt practice/rehearsal of the behavior one or more times in a context or at a time when the performance may not be necessary, to increase habit and skill
8.2	Behavior substitution	0	1	1	0	0	1	1	0	4	1.23077	0.5	0.534522	Prompt substitution of the unwanted behavior with a wanted or neutral behavior
8.3	Habit formation	5	2	0	3	2	2	0	2	16	4.92308	2	1.60357	Prompt rehearsal/repetition of the behavior in the same context repeatedly so that context elicits the behavior
8.6	Generalization of a target behavior	1	1	1	1	2	0	2	0	8	2.46154	1	0.755929	Advise to perform the wanted behavior, which is already performed in a particular situation, in another situation
9	Comparison of outcomes	13	0	0	0	0	0	0	0	13	4	1.625	4.59619	Evaluating pros and cons of undesired behavior, often with expert input
9.1	Credible source	13	0	0	0	0	0	0	0	13	4	1.625	4.59619	Present verbal or visual communication from a credible source in favor of or against the behavior
10	Reward and threat	0	0	0	0	0	0	0	3	3	0.923077	0.375	1.06066	Using rewards or incentives to encourage behavior
10.9	Self-reward	0	0	0	0	0	0	0	3	3	0.923077	0.375	1.06066	Prompt self-praise or self-reward if and only if there has been effort and/or progress in performing the behavior
12	Antecedents	0	0	0	2	2	2	0	0	6	1.84615	0.75	1.0351	Modifying the environment to support desired behavior
12.1	Restructuring the physical environment	0	0	0	1	1	1	0	0	3	0.923077	0.375	0.517549	Change/advise to change physical environment to facilitate wanted behavior or create barriers to unwanted behavior
12.2	Body changes	0	0	0	1	1	1	0	0	3	0.923077	0.375	0.517549	Alter body structure, functioning or support directly to facilitate behavior change
13	Identity	35	0	3	1	1	1	15	2	58	17.8462	7.25	12.2212	Changing self-identity to align with desired behavior
13.1	Identification of self as role model	0	0	0	0	0	0	1	0	1	0.307692	0.125	0.353553	Inform that one's own behavior may be an example to others
13.2	Framing/reframing	35	0	0	0	0	0	9	1	45	13.8462	5.625	12.27	Suggest adoption of a perspective or new perspective on behavior to change cognitions or emotions about performing the behavior
13.3	Incompatible beliefs	0	0	0	0	0	0	1	0	1	0.307692	0.125	0.353553	Draw attention to discrepancies between current or past behavior and self-image, to create discomfort
13.4	Valued self-identity	0	0	3	1	1	1	3	1	10	3.07692	1.25	1.16496	Advise to write/complete rating scales about a cherished value/personal strength to affirm the person’s identity as part of a behavior change strategy
13.5	Identity associated with changed behavior	0	0	0	0	0	0	1	0	1	0.307692	0.125	0.353553	Advise to construct a new self-identity as someone who ‘used to engage with the unwanted behavior’
15	Self-belief	35	2	5	7	3	6	13	18	89	27.3846	11.125	11.0251	building confidence through self-talk, encouragement, or reflection on past success
15.1	Verbal persuasion about capability	16	1	2	4	0	3	5	7	38	11.6923	4.75	5.06388	Tell user they can successfully perform wanted behavior, arguing against self-doubts/asserting they can and will succeed
15.3	Focus on past success	0	1	0	0	0	0	4	5	10	3.07692	1.25	2.05287	Advise to think about or list previous successes in performing the behavior (or parts of it)
15.4	Self-talk	19	0	3	3	3	3	4	6	41	12.6154	5.125	5.84166	Prompt positive self-talk (aloud or silently) before/during the behavior
	Total frequency	333	75	91	67	58	55	108	91	878		109.75	92.0074
